# Supplementary material for: Investigation on submicron particle separation and deflection using tilted-angle standing surface acoustic wave microfluidics
Source: Heliyon. 2024 Jan 29;10(3):e25042. doi: 10.1016/j.heliyon.2024.e25042 (PMC10845702; doi:10.1016/j.heliyon.2024.e25042)
Supplement: Multimedia component 1 [file mmc1.zip]

Archive with 1 entries (1 files):
- Supplemental file.docx
